# Supplementary material for: Biochemical Characterization and Genome Analysis of Pseudomonas loganensis sp. nov., a Novel Endophytic Bacterium
Source: Microbiologyopen. 2025 Aug 13;14(4):e70051. doi: 10.1002/mbo3.70051 (PMC12344725; doi:10.1002/mbo3.70051)
Supplement: Supplementary file 2 — Table S1: The detailed lists of carbon sources and utilization profiles from Biolog. Table S2: Proximity of type strains exhibiting a similarity to P. loganensis sp. nov. based on 16S rRNA sequencing. Table S3: Estimated of Evolutionary Divergence between 16S rRNA sequences of Pseudomonas members including Pseudomonas loganensis 102515. The number of base substitutions per site from between sequences are shown. Analyses were conducted using the Maximum Composite Likelihood model. Table S4: NCBI‐BLAST similarity scores showing over 90% identity with Pseudomonas loganensis based on rpoB, rpoD, and gyrB genes. [file MBO3-14-e70051-s001.xlsx]

## Sheet: 16S rRNA sequences
Table S3. Estimated of Evolutionary Divergence between 16S rRNA sequences of Pseudomonas members including Pseudomonas loganensis 102515. The number of base substitutions per site from between sequences are shown. Analyses were conducted using the Maximum Composite Likelihood model.
This analysis involved 58 nucleotide sequences. All ambiguous positions were removed for each sequence pair (pairwise deletion option). There were a total of 1850 positions in the final dataset. Evolutionary analyses were conducted in MEGA11.
	Pseudomonas_oryzihabitans_FDAARGOS_657	Pseudomonas_oryzihabitans_KNF2016	Pseudomonas_oryzihabitans_C36	Pseudomonas_oryzihabitans_strain_CS51	Pseudomonas_oleovorans_strain_IAM_1508	Pseudomonas_oryzihabitans_strain_USDA-ARS-USMARC-56511	Pseudomonas_oryzihabitans_YY7	Pseudomonas_benzopyrenica_MLY92	Pseudomonas_rhizoryzae_RY24	Pseudomonas_rhizoryzae_ZYY160	Pseudomonas_oleovorans_NCTC_10692	Pseudomonas_oryzihabitans_NBRC_102199	Pseudomonas_oryzihabitans_DSM_6835	Stutzerimonas_stutzeri_ATCC_17588_=_LMG_11199	Pseudomonas_tohonis_TUM18999	Pseudomonas_oligotrophica_JM10B5a	Pseudomonas_phenolilytica_RBPA9	Pseudomonas_chengduensis_MBR	Pseudomonas_luteola_NBRC_103146	Pseudomonas_flavescens_NBRC_103044	Pseudomonas_khazarica_TBZ2	Pseudomonas_otitidis_32M	Pseudomonas_punonensis_LMT03	Pseudomonas_benzenivorans_DSM_8628	Pseudomonas_aeruginosa_DSM_50071	Pseudomonas_tianjinensis_68	Pseudomonas_ceruminis_BML-PP028	Pseudomonas_juntendi_BML3	Pseudomonas_argentinensis_CH01	Pseudomonas_nicosulfuronedens_LAM1902	Pseudomonas_donghuensis_HYS	Pseudomonas_rustica_MBT-4	Pseudomonas_germanica_FIT28	Pseudomonas_crudilactis_UCMA_17988	Pseudomonas_toyotomiensis_SM2	Pseudomonas_wadenswilerensis_B21-022	Pseudomonas_glycinae_MS586	Pseudomonas_sichuanensis_WCHPs060039	Pseudomonas_alcaliphila_JAB1	Pseudomonas_entomophila_L48	Pseudomonas_knackmussii_B13	Pseudomonas_hydrolytica_DSWY01	Pseudomonas_putida_ATCC_12633	Pseudomonas_bharatica_CSV86	Pseudomonas_asuensis_CP155-2	Pseudomonas_piscis_CMAA1215	Pseudomonas_monteilii_CIP_104883	Pseudomonas_schmalbachii_Milli4	Pseudomonas_leptonychotis_CCM_8849
Pseudomonas_oryzihabitans_FDAARGOS_657(CP044074.1)
Pseudomonas_oryzihabitans_KNF2016(CP017024.1:3789836-3791379)	0.00391081
Pseudomonas_oryzihabitans_C36(NR_042191.1)	0.000685536	0.00343277
Pseudomonas_oryzihabitans_strain_CS51(CP021645.1:4736841-4738384)	0.00587454	0.00585079	0.00550064
Pseudomonas_oleovorans_strain_IAM_1508(NR_043423.1)	0.00394644	0.00790774	0.0041291	0.00989886
Pseudomonas_oryzihabitans_strain_USDA-ARS-USMARC-56511(CP013987.1:473220-474761)	0.00718507	0.00716168	0.00688092	0.0104418	0.0112267
Pseudomonas_oryzihabitans_YY7(CP102428.1:10400-11936_)	0.00391237	0.00260707	0.00343185	0.00457117	0.00790571	0.0071916
Pseudomonas_benzopyrenica_MLY92(CP145723.1:968041-969577)	0.00456778	0.00326123	0.0041214	0.00391726	0.00857087	0.00916383	0.00195409
Pseudomonas_rhizoryzae_RY24(NR_180517.1)	0.0058913	0.00720742	0.00688076	0.00327075	0.0099012	0.0118246	0.0058928	0.00523686
Pseudomonas_rhizoryzae_ZYY160(JGI_ID:8035071136)	0.00587975	0.00719328	0.00688076	0.00326434	0.0099012	0.0118013	0.00587741	0.00522319	0
Pseudomonas_oleovorans_NCTC_10692(JGI_ID:8035393195)	0.0340123	0.0340123	0.035142	0.0360655	0.0363692	0.0339952	0.0346724	0.0339977	0.0367698	0.0373658
Pseudomonas_oryzihabitans_NBRC_102199(NR_114041.1)	0	0.00342571	0	0.00548932	0.00343301	0.00686674	0.0034248	0.00411293	0.00617846	0.00617846	0.0350681
Pseudomonas_oryzihabitans_DSM_6835(JGI_ID:8115116498)	0.000651162	0.0032604	0	0.00522405	0.00460523	0.00653468	0.00325745	0.00391181	0.00654737	0.00653027	0.0340066	0
Stutzerimonas_stutzeri_ATCC_17588_=_LMG_11199(NR_103934.2)	0.0333951	0.0320445	0.0344934	0.0354506	0.0357496	0.034097	0.0354269	0.0347504	0.0382677	0.0388634	0.0191333	0.0344207	0.0333896
Pseudomonas_tohonis_TUM18999(NR_179382.1)	0.0368508	0.0375295	0.0387461	0.039598	0.0384472	0.0409809	0.0375197	0.0368411	0.0416725	0.0416725	0.0151887	0.0379321	0.0368508	0.0198735
Pseudomonas_oligotrophica_JM10B5a(NR_181924.1)	0.0366778	0.0346532	0.0379511	0.0353362	0.0397437	0.037372	0.0380327	0.0373569	0.0381437	0.0387377	0.0292332	0.0378712	0.0366717	0.0191239	0.0340787
Pseudomonas_phenolilytica_RBPA9(NR_181536.1)	0.036216	0.0334846	0.0373663	0.0382841	0.0385041	0.0355457	0.0362065	0.0355278	0.0410405	0.0410405	0.0191867	0.0372874	0.0355371	0.00788875	0.0212081	0.0245867
Pseudomonas_chengduensis_MBR(NR_125523.1)	0.0355549	0.0348759	0.0351509	0.0355463	0.0363596	0.039657	0.0348667	0.0341883	0.0375853	0.0375853	0.00856315	0.0350769	0.0348759	0.0246664	0.0206168	0.0362811	0.0260117
Pseudomonas_luteola_NBRC_103146(NR_114215.1)	0.0365078	0.0379513	0.0358726	0.0350954	0.040177	0.03294	0.0350962	0.0358069	0.035825	0.035825	0.0379112	0.0358222	0.035797	0.0350408	0.0422434	0.0413643	0.0408351	0.0400899
Pseudomonas_flavescens_NBRC_103044(NR_114195.1)	0.0358159	0.0358159	0.0351792	0.037981	0.0380547	0.0379915	0.0358061	0.0350954	0.0408672	0.0408672	0.0173226	0.0351298	0.0351051	0.0279347	0.0236848	0.0372292	0.0293457	0.0229821	0.0343859
Pseudomonas_khazarica_TBZ2(NR_169334.1)	0.033433	0.0348327	0.0336851	0.0355328	0.0357159	0.0354868	0.0348233	0.0341325	0.0383323	0.0383323	0.0107466	0.0336143	0.0327429	0.0244179	0.0216734	0.02994	0.0257865	0.0169185	0.0414633	0.0215397
Pseudomonas_otitidis_32M(JGI_ID:8106010022)	0.0347536	0.0368034	0.0366393	0.0361251	0.0364299	0.0381503	0.0374652	0.0374751	0.0375847	0.0381815	0.0251971	0.0358312	0.0354242	0.0198158	0.0125163	0.0326314	0.0259776	0.030145	0.0371963	0.0343832	0.03068
Pseudomonas_punonensis_LMT03(NR_109583.1)	0.041735	0.041735	0.0409651	0.0438189	0.0419326	0.0424078	0.041724	0.0410414	0.0451739	0.0451434	0.0198585	0.0408785	0.0410523	0.0328087	0.0300917	0.0375765	0.0334997	0.0226055	0.0350689	0.0124318	0.0244119	0.041764
Pseudomonas_benzenivorans_DSM_8628(NR_116904.1)	0.0379121	0.0379121	0.0381211	0.0400023	0.0393684	0.040013	0.037902	0.0372165	0.0427878	0.0427878	0.0240928	0.0380405	0.0372264	0.0220808	0.0302717	0.0337004	0.0261845	0.0295765	0.0300908	0.0166426	0.0287825	0.03098	0.0241291
Pseudomonas_aeruginosa_DSM_50071(NR_117678.1)	0.0397918	0.0418667	0.0402569	0.0411809	0.0391875	0.0432365	0.0418556	0.0404757	0.0419052	0.0425839	0.0294435	0.0394364	0.0397918	0.0288105	0.019264	0.0390686	0.0301848	0.0336138	0.0451709	0.0401292	0.032155	0.0152577	0.0439457	0.0358175
Pseudomonas_tianjinensis_68(NR_179676.1)	0.0327614	0.0313815	0.0315056	0.0334779	0.0335697	0.037661	0.0313731	0.0306838	0.0362735	0.0362735	0.0203314	0.0314395	0.0320712	0.0279368	0.0293141	0.0384047	0.0293134	0.0155222	0.0415618	0.0257863	0.024464	0.0356697	0.030033	0.0301904	0.037808
Pseudomonas_ceruminis_BML-PP028(NR_181196.1)	0.041003	0.041003	0.0424318	0.0416748	0.0433604	0.0430392	0.0409922	0.0416959	0.0451993	0.0451688	0.0178393	0.042342	0.0403214	0.0238662	0.0252954	0.0360574	0.0272775	0.0226227	0.0314159	0.0159371	0.0209856	0.030686	0.0239229	0.0200189	0.0404757	0.0314221
Pseudomonas_juntendi_BML3(NR_180497.1)	0.0416959	0.0416959	0.0431616	0.0437778	0.0447483	0.0437334	0.0416849	0.0423895	0.0465827	0.0465512	0.0191695	0.0430702	0.0410138	0.0238662	0.026639	0.0353908	0.0272775	0.0253328	0.032837	0.0159371	0.02235	0.0340787	0.0212342	0.0186757	0.0425519	0.0328038	0.00392487
Pseudomonas_argentinensis_CH01(NR_043115.1)	0.0417941	0.0417941	0.0416889	0.0424997	0.0433128	0.0431959	0.0417831	0.0417941	0.0445893	0.0445893	0.0260036	0.0416007	0.0411104	0.03491	0.0328558	0.0383113	0.0362784	0.0301219	0.0344014	0.0103435	0.0251538	0.0390415	0.00790193	0.0241332	0.0418311	0.0307445	0.0219554	0.0212852
Pseudomonas_nicosulfuronedens_LAM1902(NR_180597.1)	0.0426303	0.0447155	0.0446234	0.0454148	0.045585	0.0468174	0.0447036	0.0440159	0.0475187	0.0475187	0.0315705	0.0437879	0.0426303	0.0322745	0.0213019	0.0384167	0.0322348	0.0371357	0.0495626	0.0373278	0.0370529	0.0288035	0.0420396	0.0352493	0.0329805	0.0462616	0.0378197	0.0371455	0.0448255
Pseudomonas_donghuensis_HYS(NR_136501.2)	0.0429431	0.0429318	0.0445645	0.0463876	0.0454037	0.0442949	0.0436055	0.045674	0.04926	0.0498372	0.0292548	0.0444701	0.042936	0.0299272	0.0355652	0.0421923	0.0341465	0.0273452	0.0364333	0.0286924	0.0321026	0.0429761	0.0321472	0.0323373	0.0523965	0.0299569	0.0145263	0.0158541	0.032225	0.0483197
Pseudomonas_rustica_MBT-4(NR_181703.1)	0.0436886	0.0423246	0.0453534	0.0450886	0.0461609	0.0464459	0.044352	0.0450583	0.0472725	0.0478541	0.0238488	0.0452572	0.0436813	0.0258747	0.0293812	0.0387588	0.0300565	0.0260633	0.0357036	0.0258332	0.0299927	0.0353987	0.0266982	0.0240991	0.0439798	0.0370612	0.0178439	0.018509	0.0281286	0.0392391	0.0245175
Pseudomonas_germanica_FIT28(NR_181703.1)	0.0431547	0.0417866	0.0446691	0.0438286	0.0455058	0.0466064	0.0431433	0.0438509	0.0473401	0.0473401	0.0239458	0.0445742	0.0424705	0.0259801	0.029403	0.0382379	0.0300788	0.0253825	0.0364409	0.0258533	0.0286082	0.0362229	0.0267359	0.024117	0.0426024	0.0370895	0.017186	0.0185349	0.0288265	0.0392687	0.0239463	0.00196189
Pseudomonas_crudilactis_UCMA_17988(NR_179985.1)	0.0433922	0.0420164	0.0447044	0.0448041	0.0463569	0.0468633	0.0433806	0.0440923	0.0469103	0.0469103	0.0254127	0.0446094	0.0427041	0.0274603	0.0309296	0.0384472	0.0315864	0.0261138	0.0335698	0.0244373	0.0300336	0.037114	0.02547	0.0228217	0.0434506	0.037033	0.0192956	0.0172786	0.0282252	0.0386116	0.0240227	0.00460868	0.00394838
Pseudomonas_toyotomiensis_SM2(NZ_CP070505.1:1065170-1066706)	0.788691	0.788691	0.788283	0.786129	0.788367	0.79612	0.788214	0.788691	0.787272	0.787272	0.793831	0.788283	0.787079	0.792204	0.806658	0.79791	0.803048	0.78727	0.799855	0.7998	0.801411	0.807312	0.801283	0.790718	0.81165	0.794552	0.798692	0.797547	0.798691	0.820113	0.806821	0.796879	0.796879	0.79899
Pseudomonas_wadenswilerensis_B21-022(CP087191.1:5243471-5245007)	0.805028	0.805028	0.804982	0.802418	0.804738	0.810423	0.804535	0.805028	0.803561	0.803561	0.806501	0.804982	0.803399	0.801772	0.814741	0.816466	0.812734	0.801959	0.811157	0.815057	0.814244	0.815386	0.816176	0.803442	0.822966	0.809459	0.811403	0.810258	0.813563	0.828312	0.821748	0.81338	0.81338	0.813907	0.0258624
Pseudomonas_glycinae_MS586(NR_179889.1)	0.0471665	0.0457974	0.0490252	0.0492605	0.0496799	0.0478272	0.0478308	0.0485416	0.0521545	0.0527283	0.0265564	0.0489209	0.0471586	0.0306306	0.0348944	0.0380917	0.0334861	0.0322197	0.0378625	0.0301225	0.0264989	0.042305	0.021957	0.0282054	0.0474796	0.039918	0.0191935	0.0191935	0.0247135	0.0448749	0.0238793	0.00916661	0.00919908	0.011899	0.803883	0.816673
Pseudomonas_sichuanensis_WCHPs060039(NR_180102.1)	0.0432615	0.0418899	0.0445635	0.0453564	0.0455261	0.0446353	0.0418788	0.0439594	0.0481468	0.0481468	0.021945	0.0444691	0.0425756	0.0239757	0.0280942	0.0369326	0.0280666	0.0260489	0.0342242	0.0208234	0.0244267	0.0355954	0.0260495	0.0234461	0.04404	0.0334607	0.0072454	0.0072454	0.0274301	0.0405502	0.0119193	0.0179209	0.0172659	0.0186074	0.795146	0.809943	0.0199613
Pseudomonas_alcaliphila_JAB1(CP016162.1:5140006-5141552)	0.791748	0.791748	0.788283	0.789184	0.788367	0.79918	0.790234	0.790711	0.787757	0.78929	0.798426	0.788283	0.789102	0.796798	0.805584	0.802492	0.801983	0.78727	0.799855	0.7998	0.801411	0.811948	0.801283	0.790718	0.81165	0.794552	0.79764	0.796496	0.798691	0.820113	0.811422	0.801485	0.795827	0.79899	0.000651055	0.0265449	0.808495	0.795146
Pseudomonas_entomophila_L48(NR_102854.1)	0.0439404	0.0425685	0.0453061	0.0460365	0.0462088	0.044616	0.0439288	0.0432428	0.0488282	0.0488282	0.019249	0.0452101	0.0432543	0.0226237	0.0267325	0.0348513	0.0260258	0.0253709	0.0349495	0.0173222	0.0223689	0.0342216	0.0226453	0.020049	0.040544	0.0327869	0.00394099	0.00525974	0.0240164	0.0378005	0.0165956	0.0185955	0.0186092	0.019966	0.800324	0.81307	0.0192832	0.00460425	0.800324
Pseudomonas_knackmussii_B13(NR_121733.1)	0.0468049	0.0489005	0.0489989	0.0496035	0.0497899	0.0460922	0.0475071	0.0481971	0.0517189	0.0517189	0.0356607	0.0481486	0.0468049	0.0337113	0.0308381	0.0412047	0.0322908	0.0440384	0.0459543	0.043129	0.0391296	0.0315681	0.0468893	0.0325151	0.0350327	0.0462856	0.041954	0.0398853	0.0497403	0.0132303	0.0511187	0.0461629	0.0461979	0.0455422	0.81227	0.823557	0.0497309	0.043318	0.81227	0.0419326
Pseudomonas_hydrolytica_DSWY01(NR_170428.1)	0.0376537	0.0383681	0.0372946	0.0376731	0.038483	0.0376344	0.0383578	0.0369604	0.0397876	0.0397876	0.00941696	0.037216	0.0369604	0.0244528	0.0223993	0.0348916	0.0265228	0.00805595	0.0379387	0.0208705	0.0135002	0.027231	0.0251508	0.0273869	0.0293419	0.0162039	0.0217097	0.0237617	0.0230835	0.0377704	0.0278899	0.0286641	0.0293758	0.0286424	0.790828	0.803548	0.0328481	0.0264964	0.790828	0.0237496	0.0391529
Pseudomonas_putida_ATCC_12633(CP101910.1:4817244-4818780)	0.794493	0.794493	0.794213	0.791916	0.794182	0.799844	0.794011	0.794493	0.793058	0.793058	0.797556	0.794213	0.792876	0.792876	0.80732	0.805853	0.803712	0.793065	0.803665	0.805812	0.80518	0.807972	0.807151	0.794461	0.815456	0.800429	0.802427	0.801283	0.804552	0.820763	0.812699	0.802737	0.802737	0.804869	0.018461	0.00982841	0.807638	0.80098	0.0191341	0.804068	0.816066	0.79457
Pseudomonas_bharatica_CSV86(NR_181017.1)	0.0471108	0.0476073	0.0489989	0.0489959	0.0496544	0.0490121	0.0478319	0.0485169	0.0507501	0.051326	0.025849	0.0488947	0.0471347	0.0265047	0.0334612	0.0394164	0.0320511	0.0294408	0.038604	0.0250838	0.0285796	0.038098	0.0341383	0.0302338	0.0488602	0.0377387	0.0131804	0.0151679	0.034239	0.0461732	0.0138231	0.0251804	0.0252828	0.0260824	0.81668	0.831808	0.0285771	0.0112381	0.825442	0.0145651	0.0489626	0.027947	0.822633
Pseudomonas_asuensis_CP155-2(NR_136445.1)	0.0404703	0.0418847	0.0402457	0.0411762	0.0441615	0.0397544	0.0404812	0.0411771	0.042591	0.042591	0.0410812	0.0401607	0.0397749	0.0368917	0.0438969	0.0431243	0.0418518	0.0439379	0.0110159	0.0394156	0.0439766	0.0417716	0.0362461	0.0336686	0.0475754	0.0440634	0.0368168	0.0347376	0.038418	0.0496676	0.0368456	0.0375159	0.0382565	0.0354599	0.804206	0.815423	0.0368727	0.0340285	0.804206	0.0375146	0.0447286	0.0425591	0.807985	0.0417561
Pseudomonas_piscis_CMAA1215(NR_169429.1)	0.04606	0.0446843	0.0475287	0.0481633	0.0490699	0.0439628	0.0453599	0.0467607	0.0495687	0.0495687	0.0179311	0.0474278	0.0453719	0.0280411	0.0308323	0.036954	0.0307858	0.0260949	0.0321386	0.0208559	0.0237386	0.0369968	0.0247093	0.0248348	0.0433283	0.0363214	0.0118879	0.0105567	0.0281407	0.0426728	0.0206329	0.0233051	0.0219575	0.0206256	0.805609	0.81841	0.0219575	0.0125535	0.805609	0.0132238	0.0447493	0.0251642	0.809367	0.0185959	0.0347461
Pseudomonas_monteilii_CIP_104883(NR_024910.1)	0.0428499	0.0428499	0.0431802	0.0435297	0.0436338	0.0449112	0.0428385	0.043552	0.0470709	0.0470709	0.0193841	0.0430886	0.0421598	0.0241342	0.0269215	0.0364654	0.0275664	0.0227933	0.0321442	0.0166455	0.0225293	0.0323972	0.0214318	0.0187163	0.0386726	0.0316001	0.00131959	0.00396834	0.0207707	0.0380705	0.0160315	0.0180437	0.0173668	0.0194216	0.794074	0.806824	0.0194086	0.00729222	0.794074	0.00396638	0.0422327	0.0218319	0.797823	0.0146671	0.0363745	0.0133093
Pseudomonas_schmalbachii_Milli4(NR_181676.1)	0.0451504	0.0472617	0.0460627	0.0472373	0.0480855	0.0437389	0.0458577	0.0465532	0.0494028	0.0494028	0.0429886	0.0452226	0.0451504	0.0403336	0.0373822	0.0408915	0.038177	0.048705	0.0473399	0.0504035	0.0464373	0.0353588	0.0515386	0.0396308	0.0367557	0.05452	0.0493761	0.0494273	0.0544343	0.0160703	0.0602096	0.0530064	0.0530064	0.0523859	0.812903	0.824298	0.0544239	0.052925	0.812903	0.0500862	0.0126913	0.047256	0.816735	0.0579994	0.0492927	0.0529645	0.0494356
Pseudomonas_leptonychotis_CCM_8849(NR_180260.1)	0.0489987	0.0489987	0.0505784	0.0496788	0.0505994	0.0545765	0.0489856	0.0482939	0.0532406	0.0532406	0.033669	0.0504705	0.0483068	0.0434268	0.0378105	0.0511324	0.044805	0.033669	0.0524766	0.0394287	0.0371204	0.0448255	0.0385143	0.0457441	0.0420626	0.0343272	0.0426199	0.0440384	0.0419935	0.0546757	0.0454501	0.0391498	0.0384658	0.0391602	0.814215	0.827637	0.0426955	0.0433065	0.814215	0.0440159	0.0588932	0.0377815	0.820149	0.0475441	0.0517613	0.046127	0.042903	0.0645077
Pseudomonas_huaxiensis_WCHPs060044(NR_180103.1)	0.0454027	0.0433277	0.0468078	0.0453916	0.0476843	0.0467685	0.0433277	0.0454148	0.0489245	0.0489245	0.0281292	0.0467084	0.0447145	0.0288062	0.0343595	0.0418807	0.0329379	0.0240164	0.0357142	0.027272	0.0307557	0.0412544	0.0322823	0.0310509	0.0497581	0.0327869	0.0119224	0.0145997	0.0330014	0.0469238	0.0046075	0.0226885	0.0213384	0.0219998	0.800013	0.814858	0.0254266	0.0105873	0.800013	0.0152671	0.0497187	0.0251385	0.805863	0.0119314	0.0375532	0.0193007	0.0133393	0.0580309	0.0439945
Pseudomonas_nitroreducens_DSM_14399(NR_114975.1)	0.046285	0.0483872	0.0468421	0.0490924	0.0477712	0.0490924	0.0483742	0.0476816	0.0512143	0.0512143	0.0337485	0.0459985	0.046285	0.0379681	0.0268472	0.0406462	0.0372252	0.0400205	0.0496115	0.035917	0.0358074	0.0344464	0.0428302	0.0338374	0.0330058	0.0450411	0.0379285	0.0372524	0.0428374	0.00529528	0.0492178	0.043564	0.0421714	0.0415694	0.811135	0.822498	0.046403	0.041464	0.811135	0.0379349	0.0126274	0.0358287	0.814957	0.0470598	0.0506681	0.0421753	0.0366373	0.0181177	0.0585198
Pseudomonas_alcaligenes_NCTC_10367(JGI_ID:8035342596)	0.0374562	0.039511	0.0394903	0.0401997	0.0391594	0.0408595	0.0401728	0.0394941	0.0423569	0.0429454	0.0198121	0.0386733	0.0381276	0.0231871	0.00854608	0.0374222	0.0259603	0.0253576	0.0465971	0.0301066	0.0223722	0.0184724	0.033511	0.0351361	0.0246875	0.0356261	0.0300365	0.0300365	0.0377158	0.0260756	0.038865	0.0313255	0.0314536	0.0329952	0.806658	0.814741	0.036838	0.031531	0.8113	0.0301623	0.0315082	0.0258562	0.80732	0.0367727	0.0481685	0.0356454	0.0303761	0.041594	0.0371357
Pseudomonas_mendocina_NCTC_10897(JGI_ID:8115589960)	0.0374194	0.0374194	0.0387354	0.0394816	0.0398148	0.0346789	0.036727	0.0374034	0.0408807	0.0414702	0.0039128	0.0386537	0.0374132	0.0211435	0.0185261	0.0312724	0.0212026	0.011214	0.0386333	0.020829	0.0127739	0.0285676	0.021203	0.0261392	0.0314977	0.0237668	0.0211835	0.0211835	0.0280452	0.0336357	0.0299344	0.0258742	0.0259795	0.0274597	0.800155	0.812903	0.0285901	0.0212806	0.804762	0.0212715	0.0363708	0.0128052	0.8039	0.0265248	0.0403978	0.0199476	0.021421	0.0437164	0.0357425
Pseudomonas_anuradhapurensis_RD8MR3(JGI_ID:8110139092)	0.0374841	0.0374841	0.0388061	0.03955	0.0398844	0.0395102	0.038146	0.0388446	0.0423886	0.0429775	0.0211117	0.0387241	0.0374779	0.0177885	0.0286574	0.0339231	0.0212131	0.0273523	0.0285651	0.0208342	0.0243995	0.027889	0.025935	0.0153074	0.0363395	0.0293213	0.00589143	0.00589143	0.0259974	0.0412676	0.0178014	0.0204525	0.0205353	0.0219778	0.790772	0.803391	0.021138	0.00922792	0.795356	0.00723723	0.0357322	0.0258172	0.794484	0.0171132	0.0305675	0.0152077	0.00595673	0.0451838	0.0433286
Pseudomonas_pharmacofabricae_ZYSR67-Z(JGI_ID:8034960695)	0.032679	0.0340464	0.033737	0.0347304	0.0350051	0.0353802	0.0347072	0.0340319	0.0361197	0.0367173	0.013816	0.033666	0.0326736	0.0265961	0.0212499	0.0306213	0.0293959	0.0186087	0.0393652	0.0265657	0.0175973	0.0299764	0.0273589	0.0317113	0.0322318	0.0314783	0.028014	0.0259882	0.0342984	0.0295412	0.0375165	0.0285901	0.0287068	0.0281853	0.806335	0.81754	0.033391	0.0301825	0.810965	0.0281313	0.0356874	0.0217423	0.810108	0.0354276	0.0411125	0.0295142	0.0283305	0.0430213	0.0329966
Pseudomonas_subflava_YIM_B01952(JGI_ID:8045801121)	0.0319261	0.0339627	0.0336496	0.0346449	0.0335678	0.0353023	0.0346218	0.0353142	0.0367706	0.0373666	0.0272271	0.0328542	0.0325934	0.0319917	0.0158646	0.0373846	0.0348241	0.030109	0.0472885	0.0365851	0.0237582	0.0218392	0.0369244	0.0427888	0.0294802	0.03907	0.0348351	0.0375694	0.038378	0.0308841	0.0408536	0.038854	0.0390137	0.0406104	0.80486	0.812895	0.0388744	0.0391101	0.809479	0.0377276	0.043296	0.0307025	0.805521	0.0443764	0.0524266	0.0405228	0.0366028	0.0416162	0.0447931
Pseudomonas_aestiva_DGS32(CP150916.1:1006158-1007699)	0.00456364	0.000650315	0.0041203	0.00521989	0.00856867	0.00652615	0.00195359	0.0026067	0.00655072	0.0065336	0.0353566	0.00411183	0.00391081	0.0333896	0.0382086	0.0359966	0.0341622	0.0355549	0.0372394	0.0365271	0.0355241	0.0381531	0.042418	0.0385982	0.0425519	0.0320712	0.0416849	0.0423783	0.0424782	0.0454037	0.0442866	0.0436813	0.0424705	0.0427041	0.790303	0.806657	0.0471586	0.0425756	0.791765	0.0432543	0.0495913	0.0390625	0.796111	0.049037	0.0425814	0.0453719	0.0435404	0.047958	0.049691
Pseudomonas_loganensis_102515(JGI_ID:8116069740)	0.000651162	0.0032604	0	0.00522405	0.00460523	0.00653468	0.00325745	0.00391181	0.00654737	0.00653027	0.0340066	0	0	0.0333896	0.0368508	0.0366717	0.0355371	0.0348759	0.035797	0.0351051	0.0327429	0.0354242	0.0410523	0.0372264	0.0397918	0.0320712	0.0403214	0.0410138	0.0411104	0.0426303	0.042936	0.0436813	0.0424705	0.0427041	0.787079	0.803399	0.0471586	0.0425756	0.789102	0.0432543	0.0468049	0.0369604	0.792876	0.0471347	0.0397749	0.0453719	0.0421598	0.0451504	0.0483068
[truncated: 8 more columns]

## Sheet: Caption
Table. Estimates of Evolutionary Divergence between Sequences
The number of base substitutions per site from between sequences are shown. Analyses were conducted using the Maximum Composite Likelihood model [1]. This analysis involved 58 nucleotide sequences. All ambiguous positions were removed for each sequence pair (pairwise deletion option). There were a total of 1850 positions in the final dataset. Evolutionary analyses were conducted in MEGA11 [2]
1. Tamura K., Nei M., and Kumar S. (2004). Prospects for inferring very large phylogenies by using the neighbor-joining method. Proceedings of the National Academy of Sciences (USA) 101:11030-11035.
2. Tamura K., Stecher G., and Kumar S. (2021). MEGA 11: Molecular Evolutionary Genetics Analysis Version 11. Molecular Biology and Evolution https://doi.org/10.1093/molbev/msab120.
Disclaimer: Although utmost care has been taken to ensure the correctness of the caption, the caption text is provided "as is" without any warranty of any kind. Authors advise the user to carefully check the caption prior to its use for any purpose and report any errors or problems to the authors immediately (www.megasoftware.net). In no event shall the authors and their employers be liable for a…
