# Supplementary material for: Biochemical Characterization and Genome Analysis of Pseudomonas loganensis sp. nov., a Novel Endophytic Bacterium
Source: Microbiologyopen. 2025 Aug 13;14(4):e70051. doi: 10.1002/mbo3.70051 (PMC12344725; doi:10.1002/mbo3.70051)
Supplement: Supplementary file 3 — Table S5: Estimated of evolutionary divergence between concotanated sequences of 16S rRNA, rpoB, rpoD, and gyrB genes belonging to Pseduomonas strains analyzed in this study. Table S6: The comparison of the percentage of conserved proteins (POCP) between P. loganensis sp. nov. and other Pseudomonas species. Table S7: The digital DNA‐DNA hybridization results of Pseudomonas loganensis sp. nov. and other closely related Pseudomonas members based on the MLSA scheme. [file MBO3-14-e70051-s002.xlsx]

## Sheet: Concatenated sequences
Table S5. Estimated of evolutionary divergence between concotanated sequences of 16S rRNA, rpoB, rpoD, and gyrB genes belonging to Pseduomonas strains analyzed in this study
The number of base substitutions per site from between sequences are shown. Analyses were conducted using the Maximum Composite Likelihood model. This analysis involved 50 nucleotide sequences. Codon positions included were 1st+2nd+3rd+Noncoding. All ambiguous positions were removed for each sequence pair (pairwise deletion option). There were a total of 11792 positions in the final dataset. Evol…
	Pseudomonas_loganensis_102515	Pseudomonas_oryzihabitans_CS51	Pseudomonas_oryzihabitans_KNF2016	Pseudomonas_aestiva_DGS32	Pseudomonas_oryzihabitans_strain_USDA-ARS-USMARC-56511	Pseudomonas_oryzihabitans_strain_FDAARGOS_657	Pseudomonas_rhizoryzae_RY24	Pseudomonas_rhizoryzae_ZYY160	Pseudomonas_oleovorans_NCTC_10692	Pseudomonas_oryzihabitans_NBRC_102199	Pseudomonas_oryzihabitans_DSM_6835	Stutzerimonas_stutzeri_ATCC_17588_=_LMG_11199	Pseudomonas_tohonis_TUM18999	Pseudomonas_oligotrophica_JM10B5a	Pseudomonas_phenolilytica_RBPA9	Pseudomonas_chengduensis_MBR	Pseudomonas_luteola_NBRC_103146	Pseudomonas_flavescens_NBRC_103044	Pseudomonas_khazarica_TBZ2	Pseudomonas_otitidis_32M	Pseudomonas_benzenivorans_DSM_8628	Pseudomonas_aeruginosa_DSM_50071	Pseudomonas_ceruminis_BML-PP028	Pseudomonas_juntendi_BML3	Pseudomonas_nicosulfuronedens_LAM1902	Pseudomonas_donghuensis_HYS	Pseudomonas_rustica_MBT-4	Pseudomonas_germanica_FIT28	Pseudomonas_crudilactis_UCMA_17988	Pseudomonas_toyotomiensis_SM2	Pseudomonas_wadenswilerensis_B21-022	Pseudomonas_glycinae_MS586	Pseudomonas_sichuanensis_WCHPs060039	Pseudomonas_alcaliphila_JAB1	Pseudomonas_entomophila_L48	Pseudomonas_knackmussii_B13	Pseudomonas_hydrolytica_DSWY01	Pseudomonas_putida_ATCC_12633	Pseudomonas_bharatica_CSV86	Pseudomonas_schmalbachii_Milli4	Pseudomonas_leptonychotis_CCM_8849	Pseudomonas_huaxiensis_WCHPs060044	Pseudomonas_nitroreducens_DSM_14399	Pseudomonas_alcaligenes_NCTC_10367	Pseudomonas_mendocina_NCTC_10897	Pseudomonas_anuradhapurensis_RD8MR3	Pseudomonas_pharmacofabricae_ZYSR67-Z	Pseudomonas_subflava_YIM_B01952	Pseudomonas_benzopyrenica_MLY92
Pseudomonas_loganensis_102515(JGI_ID:8116069740_BV-BRC:fig|3071568.5.peg.4546_fig|3071568.5.peg.3062_fig|3071568.5.peg.2669)
Pseudomonas_oryzihabitans_strain_CS51(CP021645.1:4736841-4738384_3166277-3170350_4093143-4094996_3640839-3643259)	0.548685
Pseudomonas_oryzihabitans_KNF2016(CP017024.1:3789836-3791379_2045526-2049599_1170507-1172360_1617444-1619864)	0.0148892	0.55518
Pseudomonas_aestiva_DGS32(CP150916.1:1006158-1007699_451354-455427_4559445-4561298_3713-6133)	0.0150922	0.55314	0.00741311
Pseudomonas_oryzihabitans_strain_USDA-ARS-USMARC-56511(CP013987.1:473220-474761_4403110-4407183_399096-400949_30289-32709)	0.356454	0.13831	0.359846	0.359018
Pseudomonas_oryzihabitans_strain_FDAARGOS_657(CP044074.1:37749-39285_3515183-3519256_4397884-4399737_3972904-3975324)	0.543321	0.0346771	0.551261	0.54901	0.135021
Pseudomonas_rhizoryzae_RY24(NR_180517.1_BV-BRC:_fig|2571129.3.peg.2381_fig|2571129.3.peg.4079_fig|2571129.3.peg.1017)	0.0395318	0.555556	0.0390262	0.039341	0.368095	0.552758
Pseudomonas_rhizoryzae_ZYY160(JGI_ID:8035071136_BV-BRC:_fig|2571130.3.peg.1743_fig|2571130.3.peg.3624_fig|2571130.3.peg.769)	0.0395154	0.555272	0.039014	0.0393247	0.367936	0.552476	0
Pseudomonas_oleovorans_NCTC_10692(JGI_ID:8035393195_BV-BRC:fig|301.20.peg.1578_fig|301.20.peg.1656_fig|301.20.peg.2266)	0.140053	0.566519	0.141474	0.143629	0.416097	0.560606	0.137196	0.137261
Pseudomonas_oryzihabitans_NBRC_102199(NR_114041.1_BV-BRC:fig|1215113.3.peg.4565_fig|1215113.3.peg.4362_fig|1215113.3.peg.1543)	0.0303401	0.561719	0.032667	0.032667	0.367228	0.55551	0.0325742	0.0325742	0.13924
Pseudomonas_oryzihabitans_DSM_6835(JGI_ID:8115116498_BV-BRC:fig|47885.39.peg.1670_fig|47885.39.peg.11_fig|47885.39.peg.2084)	0.0301054	0.554637	0.0324174	0.0324141	0.363325	0.548738	0.0324398	0.0324264	0.1382	0
Stutzerimonas_stutzeri_ATCC_17588_=_LMG_11199(NR_103934.2_BV-BRC:fig|96563.16.peg.1917_fig|96563.4.peg.609_fig|96563.4.peg.4)	0.13532	0.585938	0.135441	0.136863	0.427763	0.578976	0.136386	0.136452	0.134366	0.136058	0.135042
Pseudomonas_tohonis_TUM18999(NR_179382.1_BV-BRC:_fig|2725477.13.peg.831_fig|2725477.13.peg.767_fig|2725477.13.peg.4)	0.133068	0.576949	0.131886	0.132855	0.421143	0.569443	0.127602	0.127602	0.116526	0.128548	0.127672	0.125682
Pseudomonas_oligotrophica_JM10B5a(NR_181924.1_BV-BRC:fig|2912055.5.peg.3647_fig|2912055.5.peg.1217_fig|2912055.5.peg.378)	0.134485	0.577205	0.133474	0.134413	0.422867	0.571657	0.131923	0.13199	0.132531	0.132208	0.131227	0.0908905	0.124128
Pseudomonas_phenolilytica_RBPA9(NR_181536.1_BV-BRC:fig|2746321.3.peg.1544_fig|2746321.3.peg.1485_fig|2746321.3.peg.1030)	0.151714	0.597641	0.151386	0.151704	0.439722	0.589516	0.149643	0.149643	0.143915	0.15123	0.150026	0.0893586	0.133332	0.102603
Pseudomonas_chengduensis_MBR(NR_125523.1_BV-BRC:fig|489632.25.peg.2914_fig|489632.25.peg.2772_fig|489632.25.peg.201)	0.136779	0.562919	0.138671	0.138427	0.416549	0.558447	0.135529	0.135529	0.040467	0.135863	0.13509	0.136031	0.114061	0.133972	0.142599
Pseudomonas_luteola_NBRC_103146(NR_114215.1_BV-BRC:fig|1215106.3.peg.5115_fig|1215106.3.peg.4180_fig|1215106.3.peg.116)	0.178353	0.656574	0.178372	0.179237	0.480005	0.650621	0.174539	0.174539	0.196972	0.176294	0.176274	0.192464	0.194439	0.1994	0.201574	0.194273
Pseudomonas_flavescens_NBRC_103044(NR_114195.1_BV-BRC:fig|1215099.3.peg.3430_fig|1215099.3.peg.2220_fig|1215099.3.peg.766)	0.150306	0.591322	0.151553	0.152783	0.43449	0.583297	0.148544	0.148544	0.108459	0.148689	0.148672	0.135284	0.125853	0.141458	0.145874	0.10271	0.195008
Pseudomonas_khazarica_TBZ2(NR_169334.1_BV-BRC:_fig|2502979.3.peg.2762_fig|2502979.3.peg.4141_fig|2502979.3.peg.4371)	0.132401	0.567599	0.1344	0.133444	0.41675	0.563777	0.129171	0.129171	0.0613299	0.129427	0.128878	0.12578	0.104939	0.119705	0.137534	0.0588008	0.193897	0.104236
Pseudomonas_otitidis_32M(JGI_ID:8106010022_BV-BRC:fig|319939.23.peg.988_fig|319939.23.peg.2905_fig|319939.23.peg.3943)	0.134231	0.580439	0.134963	0.135559	0.424757	0.572849	0.128357	0.128425	0.123452	0.131191	0.130347	0.129567	0.0810079	0.126056	0.143202	0.12295	0.194395	0.13362	0.112664
Pseudomonas_benzenivorans_DSM_8628(NR_116904.1_BV-BRC:fig|556533.3.peg.3812_fig|556533.3.peg.2683_fig|556533.3.peg.2543)	0.140801	0.58679	0.143597	0.142811	0.431479	0.580731	0.141496	0.141496	0.116813	0.138461	0.137672	0.12907	0.121671	0.136209	0.136786	0.116118	0.199814	0.108525	0.104805	0.127648
Pseudomonas_aeruginosa_DSM_50071(NR_117678.1_CP012001.1:710052-714125_BV-BRC:fig|1123015.3.peg.604_fig|1123015.3.peg.4)	0.122223	0.588073	0.12345	0.124164	0.425956	0.577486	0.121969	0.12208	0.122339	0.120304	0.119796	0.124584	0.105261	0.125966	0.141055	0.121373	0.184884	0.135411	0.113817	0.10731	0.12421
Pseudomonas_ceruminis_BML-PP028(NR_181196.1_BV-BRC:fig|2740516.4.peg.3212_fig|2740516.4.peg.5022_fig|2740516.4.peg.4221)	0.159274	0.595069	0.162347	0.162347	0.444043	0.590675	0.156109	0.156091	0.140786	0.156781	0.155517	0.153748	0.140287	0.154755	0.16229	0.13514	0.202063	0.13619	0.129989	0.151232	0.144287	0.148114
Pseudomonas_juntendi_BML3(NR_180497.1_BV-BRC:fig|2666183.3.peg.3602_fig|2666183.3.peg.4317_fig|2666183.3.peg.2574)	0.16557	0.598469	0.165604	0.166071	0.445926	0.592683	0.162124	0.162106	0.14194	0.163445	0.162123	0.156055	0.145611	0.156197	0.16407	0.137738	0.206749	0.139002	0.132754	0.153174	0.146543	0.151444	0.0672525
Pseudomonas_nicosulfuronedens_LAM1902(NR_180597.1_BV-BRC:fig|2571105.3.peg.5970_fig|2571105.3.peg.4525_fig|2571105.3.peg.407)	0.132447	0.586495	0.132993	0.13265	0.423025	0.578213	0.127929	0.127929	0.123874	0.125901	0.125144	0.131086	0.106454	0.131274	0.137941	0.121894	0.192486	0.138383	0.11504	0.109328	0.134201	0.0977557	0.146271	0.150447
Pseudomonas_donghuensis_HYS(NR_136501.2_BV-BRC:fig|1163398.3.peg.4536_fig|1163398.3.peg.781_fig|1163398.3.peg.1921)	0.162433	0.599716	0.163717	0.163581	0.444051	0.592954	0.158964	0.159024	0.137753	0.158916	0.157673	0.150397	0.141664	0.153366	0.160311	0.129999	0.206123	0.139469	0.130379	0.148521	0.139206	0.146472	0.0927617	0.094808	0.147746
Pseudomonas_rustica_MBT-4(NR_181703.1_BV-BRC:fig|2827099.3.peg.1971_fig|2827099.3.peg.4407_fig|2827099.3.peg.5405)	0.177389	0.613064	0.176833	0.176311	0.454884	0.60795	0.173188	0.173243	0.145988	0.171583	0.170245	0.16343	0.152974	0.172025	0.171429	0.142823	0.207184	0.143178	0.146111	0.160937	0.144771	0.159136	0.134822	0.131223	0.158679	0.111627
Pseudomonas_germanica_FIT28(NZ_CP071586.1:351666-353202_6241311-6245384_6313371-6315215_220171-222588)	0.359852	0.331918	0.3646	0.362202	0.235418	0.327924	0.360333	0.360473	0.334496	0.360915	0.357545	0.34908	0.336983	0.348912	0.353955	0.331335	0.40577	0.328948	0.329377	0.343638	0.332756	0.348257	0.325749	0.32493	0.347442	0.307588	0.246816
Pseudomonas_crudilactis_UCMA_17988(NR_179985.1_MT080624.1_MT080623.1_MT080625.1)	0.175057	0.615236	0.175553	0.175052	0.45702	0.609786	0.171428	0.171428	0.144556	0.170694	0.16966	0.160215	0.149028	0.168312	0.167764	0.140638	0.20435	0.140496	0.142307	0.160397	0.142472	0.157042	0.134199	0.129854	0.15595	0.109842	0.0233327	0.238567
Pseudomonas_toyotomiensis_SM2(NZ_CP070505.1:1065170-1066706_1482875-1486948_1559565-1561412_2229043-2231463)	0.442113	0.402415	0.448083	0.447027	0.296196	0.401405	0.44219	0.442123	0.347873	0.438189	0.438761	0.442874	0.417441	0.434082	0.451817	0.33127	0.513691	0.411611	0.365782	0.42769	0.418381	0.431215	0.455306	0.45867	0.428411	0.44528	0.460754	0.225778	0.457492
Pseudomonas_wadenswilerensis_B21-022(CP087191.1:5243471-5245007_5228081-5232154_5297520-5299367_3790-6207)	0.472474	0.436981	0.475739	0.475222	0.321849	0.433042	0.471463	0.471391	0.448999	0.469636	0.470069	0.462228	0.451375	0.460406	0.467089	0.444972	0.52362	0.446321	0.440733	0.457291	0.444028	0.456221	0.403391	0.405872	0.459354	0.337961	0.433839	0.185433	0.428242	0.130647
Pseudomonas_glycinae_MS586(NR_179889.1_NZ_CP014205.2:6019742-6023815_2997627-2999474_4694618-4697035)	0.60098	0.174018	0.61058	0.607022	0.261065	0.173351	0.608764	0.608625	0.589764	0.612035	0.604222	0.612172	0.606665	0.610433	0.622972	0.591146	0.6778	0.619672	0.595595	0.614875	0.607649	0.620288	0.614249	0.613481	0.61955	0.613998	0.622662	0.255964	0.62353	0.424545	0.41218
Pseudomonas_sichuanensis_WCHPs060039(NR_180102.1_BV-BRC:fig|2213015.3.peg.5420_fig|2213015.3.peg.2046_fig|2213015.3.peg.1792)	0.153128	0.599087	0.153432	0.152794	0.437945	0.593439	0.151002	0.151002	0.13319	0.15091	0.149833	0.147549	0.135383	0.151813	0.156793	0.128391	0.200361	0.13364	0.125961	0.142944	0.137394	0.139343	0.0711766	0.0787959	0.142167	0.0877745	0.123976	0.322822	0.124213	0.448285	0.404076	0.614054
Pseudomonas_alcaliphila_JAB1(CP016162.1:5140006-5141552_4535605-4539678_4612387-4614234_3814-6234)	0.438899	0.400928	0.444741	0.44331	0.293571	0.401015	0.440714	0.440864	0.338576	0.436811	0.437693	0.442268	0.417431	0.431733	0.446028	0.322963	0.51007	0.410975	0.365998	0.427724	0.418208	0.429449	0.449698	0.453747	0.428388	0.438604	0.458782	0.223564	0.455778	0.0229013	0.127217	0.42591	0.442369
Pseudomonas_entomophila_L48(NR_102854.1_NC_008027.1:502974-507047_435570-437420_4346-6766)	0.217524	0.474419	0.217156	0.217519	0.341042	0.467766	0.211664	0.211664	0.19099	0.213772	0.212099	0.207873	0.203177	0.212801	0.219419	0.185847	0.269943	0.195174	0.18484	0.211249	0.199001	0.202894	0.140828	0.150455	0.198895	0.160359	0.19153	0.426507	0.190082	0.561228	0.540618	0.479259	0.133041	0.55698
Pseudomonas_knackmussii_B13(NR_121733.1_NZ_HG322950.1:654413-658486_576161-578008_4300-6720)	0.202596	0.463088	0.203914	0.204336	0.329076	0.45746	0.197697	0.197697	0.184799	0.199615	0.198239	0.197345	0.176591	0.201977	0.208966	0.184081	0.258451	0.20456	0.18116	0.1807	0.196246	0.170624	0.210638	0.212796	0.14426	0.21292	0.222441	0.443411	0.219416	0.551287	0.579281	0.482653	0.204386	0.549359	0.129867
Pseudomonas_hydrolytica_DSWY01(NR_170428.1_BV-BRC:fig|2493633.4.peg.596_fig|2493633.4.peg.695_fig|2493633.4.peg.2414)	0.114449	0.498552	0.115353	0.115904	0.361414	0.489641	0.114129	0.114129	0.0538984	0.113241	0.112736	0.10297	0.0910593	0.0986131	0.113381	0.05103	0.174153	0.0923	0.0431915	0.101402	0.0954654	0.0937638	0.112227	0.113678	0.0976967	0.106703	0.119015	0.294504	0.116406	0.421549	0.472168	0.509507	0.109813	0.419892	0.14765	0.136425
Pseudomonas_putida_ATCC_12633(CP101910.1:4817244-4818780_583519-587592_516274-518124_3813-6233)	0.322277	0.649725	0.322645	0.321586	0.483215	0.644217	0.315855	0.315855	0.292683	0.315967	0.31717	0.312512	0.306626	0.321084	0.328141	0.286896	0.370822	0.296496	0.287563	0.315045	0.308478	0.309016	0.229767	0.22678	0.308188	0.256922	0.292161	0.582408	0.291184	0.418935	0.394587	0.648268	0.243206	0.415818	0.153536	0.229835	0.296716
Pseudomonas_bharatica_CSV86(NR_181017.1_BV-BRC:fig|1005395.227.peg.6211_fig|1005395.227.peg.6118_fig|1005395.227.peg.2609)	0.199779	0.585291	0.200892	0.201736	0.412118	0.577338	0.194571	0.194627	0.17161	0.196392	0.194561	0.181204	0.176058	0.179808	0.192082	0.168814	0.236464	0.172955	0.161428	0.176099	0.174607	0.173081	0.1337	0.134517	0.178384	0.119508	0.163674	0.270359	0.159023	0.413785	0.361975	0.591366	0.13492	0.412119	0.214884	0.261094	0.14007	0.344471
Pseudomonas_schmalbachii_Milli4(NR_181676.1_BV-BRC:fig|2816993.3.peg.4115_fig|2816993.3.peg.4676_fig|2816993.3.peg.2998)	0.126018	0.596247	0.126324	0.125839	0.42774	0.588326	0.119297	0.119297	0.123206	0.121914	0.121504	0.127324	0.111275	0.125323	0.134974	0.12436	0.193134	0.13645	0.115961	0.10845	0.123252	0.0894505	0.14905	0.151924	0.0798702	0.150926	0.161032	0.347519	0.160259	0.428257	0.455463	0.62787	0.142946	0.42591	0.210045	0.154547	0.0969772	0.310548	0.183272
Pseudomonas_leptonychotis_CCM_8849(NR_180260.1_BV-BRC:fig|2448482.3.peg.3411_fig|2448482.3.peg.2156_fig|2448482.3.peg.1557)	0.178476	0.619208	0.180515	0.180765	0.464363	0.613153	0.176941	0.176941	0.134539	0.177159	0.175879	0.162919	0.150355	0.16954	0.168445	0.130076	0.208777	0.127877	0.136314	0.159642	0.120887	0.15637	0.160902	0.16703	0.157186	0.156403	0.144397	0.341307	0.144378	0.447585	0.475562	0.639369	0.158229	0.444856	0.225005	0.222528	0.117974	0.321732	0.201442	0.162046
Pseudomonas_huaxiensis_WCHPs060044(NR_180103.1_BV-BRC:fig|2213017.3.peg.6153_fig|2213017.3.peg.2552_fig|2213017.3.peg.5964)	0.168898	0.609957	0.171258	0.171324	0.453764	0.604453	0.166146	0.166146	0.140337	0.167848	0.16664	0.154682	0.145908	0.160068	0.162425	0.137289	0.198501	0.143761	0.136652	0.150088	0.145083	0.149923	0.103379	0.105955	0.151553	0.0799689	0.116772	0.316688	0.112324	0.459179	0.399622	0.621328	0.099333	0.45188	0.166672	0.218104	0.11532	0.262736	0.111153	0.15525	0.155052
Pseudomonas_nitroreducens_DSM_14399(NR_114975.1_BV-BRC:fig|46680.53.peg.5360_fig|46680.53.peg.2504_fig|46680.53.peg.3044)	0.131109	0.5883	0.131148	0.131873	0.425113	0.578493	0.127059	0.127059	0.118746	0.125811	0.125357	0.128791	0.107239	0.12946	0.137297	0.117859	0.189179	0.135731	0.111402	0.108604	0.12701	0.09298	0.143953	0.146917	0.0363574	0.145971	0.15544	0.34453	0.153075	0.422819	0.452577	0.619177	0.140142	0.420452	0.198449	0.142813	0.0947176	0.307738	0.177699	0.078116	0.157557	0.14976
Pseudomonas_alcaligenes_NCTC_10367(JGI_ID:8035342596_BV-BRC:fig|43263.13.peg.4299_fig|43263.13.peg.4360_fig|43263.13.peg.4)	0.133405	0.580763	0.133459	0.135335	0.4208	0.571628	0.129973	0.130041	0.101507	0.13055	0.12971	0.122373	0.0983808	0.121253	0.13409	0.0988107	0.196021	0.121158	0.0917857	0.10196	0.117324	0.107697	0.139873	0.139198	0.105757	0.135364	0.146767	0.339756	0.145006	0.412039	0.453716	0.60997	0.132243	0.413206	0.192487	0.17354	0.0748542	0.29645	0.169348	0.110824	0.146206	0.142119	0.104449
Pseudomonas_mendocina_NCTC_10897(JGI_ID:8115589960_NZ_LR134290.1:4428910-4432983_4505903-4507750_3861-6281)	0.316542	0.291325	0.320208	0.319027	0.202201	0.288841	0.317689	0.317696	0.257647	0.313909	0.310922	0.312264	0.292665	0.305729	0.319601	0.25292	0.382455	0.304462	0.248389	0.301935	0.297682	0.308197	0.327092	0.328629	0.303556	0.323412	0.340435	0.143462	0.336894	0.12829	0.210202	0.310514	0.322988	0.130501	0.415796	0.405354	0.24566	0.571948	0.2758	0.307967	0.328481	0.33163	0.301672	0.290793
Pseudomonas_anuradhapurensis_RD8MR3(JGI_ID:8110139092_NZ_CP077097.1:490512-494585_423859-425709_3807-6227)	0.221903	0.481317	0.222754	0.22284	0.349178	0.474768	0.215899	0.215942	0.196605	0.218289	0.216434	0.212302	0.208756	0.220096	0.22259	0.192729	0.269588	0.200184	0.18997	0.215763	0.206365	0.209091	0.138181	0.137428	0.210544	0.162188	0.197186	0.426735	0.196006	0.569956	0.546806	0.469276	0.151315	0.566513	0.0688112	0.13828	0.153832	0.122619	0.218794	0.213181	0.228948	0.171173	0.209269	0.196543	0.421221
Pseudomonas_pharmacofabricae_ZYSR67-Z(JGI_ID:8034960695_BV-BRC:fig|1905276.3.peg.3172_fig|1905276.3.peg.2548_fig|1905276.3.peg.1414)	0.152458	0.593193	0.154947	0.155402	0.442345	0.584423	0.152468	0.152529	0.120138	0.154028	0.152854	0.146128	0.127448	0.142651	0.149254	0.118974	0.198644	0.140976	0.113426	0.131055	0.138472	0.131984	0.157557	0.159438	0.131817	0.154089	0.162113	0.354157	0.162015	0.43673	0.46825	0.620923	0.151723	0.435885	0.215956	0.202346	0.0930455	0.322044	0.186873	0.13365	0.156625	0.160427	0.130443	0.107901	0.307599	0.219629
Pseudomonas_subflava_YIM_B01952(JGI_ID:8045801121_BV-BRC:fig|2952933.5.peg.1807_fig|2952933.5.peg.3469_fig|2952933.5.peg.2389)	0.128538	0.574328	0.129175	0.130093	0.418077	0.56582	0.125342	0.125411	0.105309	0.126906	0.126097	0.123591	0.102104	0.120295	0.138961	0.101573	0.19555	0.1252	0.0955693	0.106012	0.117393	0.107832	0.137771	0.137942	0.109286	0.135987	0.149704	0.33865	0.148084	0.412243	0.448438	0.605945	0.134829	0.410922	0.195162	0.179638	0.0794881	0.299519	0.168254	0.112039	0.146871	0.144171	0.107961	0.0516662	0.291552	0.200404	0.112735
Pseudomonas_benzopyrenica_MLY92(CP145723.1:968041-969577_4600317-4604390_371924-373777_3719-6139)	0.35192	0.131163	0.355586	0.353971	0.0408328	0.124202	0.358077	0.357872	0.415439	0.351927	0.348174	0.420274	0.414448	0.417098	0.434213	0.411225	0.471074	0.429774	0.411014	0.415494	0.426062	0.414496	0.440655	0.44371	0.413811	0.439118	0.449139	0.229114	0.450319	0.288472	0.316268	0.254775	0.437133	0.286777	0.339224	0.324995	0.359842	0.477397	0.40689	0.419957	0.457853	0.449413	0.417777	0.412396	0.192679	0.345141	0.435675	0.410556
Pseudomonas_oryzihabitans_YY7(CP102428.1:10400-11936_4181962-4186035_3341562-3343415_3744463-3746883)	0.124237	0.364513	0.126836	0.125351	0.555431	0.355292	0.132056	0.131996	0.221216	0.124079	0.123015	0.220869	0.214883	0.21618	0.234517	0.216475	0.270534	0.230638	0.213802	0.216807	0.223108	0.2057	0.238484	0.242896	0.218561	0.243287	0.259287	0.489237	0.258447	0.595311	0.629289	0.451752	0.237874	0.594397	0.312793	0.301618	0.18814	0.432334	0.299522	0.211465	0.260432	0.249904	0.216308	0.216744	0.441691	0.31209	0.234201	0.210414	0.54576
[truncated: 1 more columns]

## Sheet: Sayfa1
Pseudomonas_loganensis_102515(JGI_ID:8116069740_BV-BRC:fig|3071568.5.peg.4546_fig|3071568.5.peg.3062_fig|3071568.5.peg.2669)		GCA_031085165.1,
Pseudomonas_oryzihabitans_KNF2016(CP017024.1:3789836-3791379_2045526-2049599_1170507-1172360_1617444-1619864)	0.0148892	GCA_014522265.1,
Pseudomonas_aestiva_DGS32(CP150916.1:1006158-1007699_451354-455427_4559445-4561298_3713-6133)	0.0150922	GCA_039908605.1,
Pseudomonas_oryzihabitans_DSM_6835(JGI_ID:8115116498_BV-BRC:fig|47885.39.peg.1670_fig|47885.39.peg.11_fig|47885.39.peg.2084)	0.0301054	GCA_012986195.1,
Pseudomonas_oryzihabitans_NBRC_102199(NR_114041.1_BV-BRC:fig|1215113.3.peg.4565_fig|1215113.3.peg.4362_fig|1215113.3.peg.1543)	0.0303401	GCA_000730625.1,
Pseudomonas_rhizoryzae_ZYY160(JGI_ID:8035071136_BV-BRC:_fig|2571130.3.peg.1743_fig|2571130.3.peg.3624_fig|2571130.3.peg.769)	0.0395154	GCA_005250605.1,
Pseudomonas_rhizoryzae_RY24(NR_180517.1_BV-BRC:_fig|2571129.3.peg.2381_fig|2571129.3.peg.4079_fig|2571129.3.peg.1017)	0.0395318	GCA_005250615.1,
Pseudomonas_hydrolytica_DSWY01(NR_170428.1_BV-BRC:fig|2493633.4.peg.596_fig|2493633.4.peg.695_fig|2493633.4.peg.2414)	0.114449	GCA_004123735.1,
Pseudomonas_aeruginosa_DSM_50071(NR_117678.1_CP012001.1:710052-714125_BV-BRC:fig|1123015.3.peg.604_fig|1123015.3.peg.4)	0.122223	GCA_900167195.1,
Pseudomonas_oryzihabitans_YY7(CP102428.1:10400-11936_4181962-4186035_3341562-3343415_3744463-3746883)	0.124237	GCA_024652905.1,
Pseudomonas_schmalbachii_Milli4(NR_181676.1_BV-BRC:fig|2816993.3.peg.4115_fig|2816993.3.peg.4676_fig|2816993.3.peg.2998)	0.126018	GCA_017589465.1,
Pseudomonas_subflava_YIM_B01952(JGI_ID:8045801121_BV-BRC:fig|2952933.5.peg.1807_fig|2952933.5.peg.3469_fig|2952933.5.peg.2389)	0.128538	GCA_023823685.1,
Pseudomonas_nitroreducens_DSM_14399(NR_114975.1_BV-BRC:fig|46680.53.peg.5360_fig|46680.53.peg.2504_fig|46680.53.peg.3044)	0.131109	GCA_012986245.1,
Pseudomonas_khazarica_TBZ2(NR_169334.1_BV-BRC:_fig|2502979.3.peg.2762_fig|2502979.3.peg.4141_fig|2502979.3.peg.4371)	0.132401	GCA_004521985.1,
Pseudomonas_nicosulfuronedens_LAM1902(NR_180597.1_BV-BRC:fig|2571105.3.peg.5970_fig|2571105.3.peg.4525_fig|2571105.3.peg.407)	0.132447	GCA_005877905.1,
Pseudomonas_tohonis_TUM18999(NR_179382.1_BV-BRC:_fig|2725477.13.peg.831_fig|2725477.13.peg.767_fig|2725477.13.peg.4)	0.133068	GCA_012767755.2,
Pseudomonas_alcaligenes_NCTC_10367(JGI_ID:8035342596_BV-BRC:fig|43263.13.peg.4299_fig|43263.13.peg.4360_fig|43263.13.peg.4)	0.133405	GCA_900455475.1,
Pseudomonas_otitidis_32M(JGI_ID:8106010022_BV-BRC:fig|319939.23.peg.988_fig|319939.23.peg.2905_fig|319939.23.peg.3943)	0.134231	GCA_011319955.1,
Pseudomonas_oligotrophica_JM10B5a(NR_181924.1_BV-BRC:fig|2912055.5.peg.3647_fig|2912055.5.peg.1217_fig|2912055.5.peg.378)	0.134485	GCA_021726475.1,
Stutzerimonas_stutzeri_ATCC_17588_=_LMG_11199(NR_103934.2_BV-BRC:fig|96563.16.peg.1917_fig|96563.4.peg.609_fig|96563.4.peg.4)	0.13532	GCA_000219605.1,
Pseudomonas_chengduensis_MBR(NR_125523.1_BV-BRC:fig|489632.25.peg.2914_fig|489632.25.peg.2772_fig|489632.25.peg.201)	0.136779	GCA_017905455.1,
Pseudomonas_oleovorans_NCTC_10692(JGI_ID:8035393195_BV-BRC:fig|301.20.peg.1578_fig|301.20.peg.1656_fig|301.20.peg.2266)	0.140053	GCA_900455615.1,
Pseudomonas_benzenivorans_DSM_8628(NR_116904.1_BV-BRC:fig|556533.3.peg.3812_fig|556533.3.peg.2683_fig|556533.3.peg.2543)	0.140801	GCA_900100495.1,
Pseudomonas_flavescens_NBRC_103044(NR_114195.1_BV-BRC:fig|1215099.3.peg.3430_fig|1215099.3.peg.2220_fig|1215099.3.peg.766)	0.150306	GCA_002091575.1,
Pseudomonas_phenolilytica_RBPA9(NR_181536.1_BV-BRC:fig|2746321.3.peg.1544_fig|2746321.3.peg.1485_fig|2746321.3.peg.1030)	0.151714	GCA_021432765.1,
Pseudomonas_pharmacofabricae_ZYSR67-Z(JGI_ID:8034960695_BV-BRC:fig|1905276.3.peg.3172_fig|1905276.3.peg.2548_fig|1905276.3.peg.1414)	0.152458	GCA_002835605.1,
Pseudomonas_sichuanensis_WCHPs060039(NR_180102.1_BV-BRC:fig|2213015.3.peg.5420_fig|2213015.3.peg.2046_fig|2213015.3.peg.1792)	0.153128	GCA_003231305.1,
Pseudomonas_ceruminis_BML-PP028(NR_181196.1_BV-BRC:fig|2740516.4.peg.3212_fig|2740516.4.peg.5022_fig|2740516.4.peg.4221)	0.159274	GCA_021602025.1,
Pseudomonas_donghuensis_HYS(NR_136501.2_BV-BRC:fig|1163398.3.peg.4536_fig|1163398.3.peg.781_fig|1163398.3.peg.1921)	0.162433	GCA_000259195.1,
Pseudomonas_juntendi_BML3(NR_180497.1_BV-BRC:fig|2666183.3.peg.3602_fig|2666183.3.peg.4317_fig|2666183.3.peg.2574)	0.16557	GCA_009932375.1,
Pseudomonas_huaxiensis_WCHPs060044(NR_180103.1_BV-BRC:fig|2213017.3.peg.6153_fig|2213017.3.peg.2552_fig|2213017.3.peg.5964)	0.168898	GCA_003231275.1
Pseudomonas_crudilactis_UCMA_17988(NR_179985.1_MT080624.1_MT080623.1_MT080625.1)	0.175057
Pseudomonas_rustica_MBT-4(NR_181703.1_BV-BRC:fig|2827099.3.peg.1971_fig|2827099.3.peg.4407_fig|2827099.3.peg.5405)	0.177389
Pseudomonas_luteola_NBRC_103146(NR_114215.1_BV-BRC:fig|1215106.3.peg.5115_fig|1215106.3.peg.4180_fig|1215106.3.peg.116)	0.178353
Pseudomonas_leptonychotis_CCM_8849(NR_180260.1_BV-BRC:fig|2448482.3.peg.3411_fig|2448482.3.peg.2156_fig|2448482.3.peg.1557)	0.178476
Pseudomonas_bharatica_CSV86(NR_181017.1_BV-BRC:fig|1005395.227.peg.6211_fig|1005395.227.peg.6118_fig|1005395.227.peg.2609)	0.199779
Pseudomonas_knackmussii_B13(NR_121733.1_NZ_HG322950.1:654413-658486_576161-578008_4300-6720)	0.202596
Pseudomonas_entomophila_L48(NR_102854.1_NC_008027.1:502974-507047_435570-437420_4346-6766)	0.217524
Pseudomonas_anuradhapurensis_RD8MR3(JGI_ID:8110139092_NZ_CP077097.1:490512-494585_423859-425709_3807-6227)	0.221903
Pseudomonas_mendocina_NCTC_10897(JGI_ID:8115589960_NZ_LR134290.1:4428910-4432983_4505903-4507750_3861-6281)	0.316542
Pseudomonas_putida_ATCC_12633(CP101910.1:4817244-4818780_583519-587592_516274-518124_3813-6233)	0.322277
Pseudomonas_benzopyrenica_MLY92(CP145723.1:968041-969577_4600317-4604390_371924-373777_3719-6139)	0.35192
Pseudomonas_oryzihabitans_strain_USDA-ARS-USMARC-56511(CP013987.1:473220-474761_4403110-4407183_399096-400949_30289-32709)	0.356454
Pseudomonas_germanica_FIT28(NZ_CP071586.1:351666-353202_6241311-6245384_6313371-6315215_220171-222588)	0.359852
Pseudomonas_alcaliphila_JAB1(CP016162.1:5140006-5141552_4535605-4539678_4612387-4614234_3814-6234)	0.438899
Pseudomonas_toyotomiensis_SM2(NZ_CP070505.1:1065170-1066706_1482875-1486948_1559565-1561412_2229043-2231463)	0.442113
Pseudomonas_wadenswilerensis_B21-022(CP087191.1:5243471-5245007_5228081-5232154_5297520-5299367_3790-6207)	0.472474
Pseudomonas_oryzihabitans_strain_FDAARGOS_657(CP044074.1:37749-39285_3515183-3519256_4397884-4399737_3972904-3975324)	0.543321
Pseudomonas_oryzihabitans_strain_CS51(CP021645.1:4736841-4738384_3166277-3170350_4093143-4094996_3640839-3643259)	0.548685
Pseudomonas_glycinae_MS586(NR_179889.1_NZ_CP014205.2:6019742-6023815_2997627-2999474_4694618-4697035)	0.60098
